# Supplementary material for: Simple Synthesis of Red Iridium(III) Complexes with Sulfur-Contained Four-Membered Ancillary Ligands for OLEDs
Source: Molecules. 2021 Apr 29;26(9):2599. doi: 10.3390/molecules26092599 (PMC8125720; doi:10.3390/molecules26092599)
Supplement: Supplementary file 1 [file molecules-26-02599-s001.zip]

Archive with 1 entries (1 files):
- molecules-1189334-supplementary.pdf
